# Supplementary material for: Partial proteasomal degradation of Lola triggers the male-to-female switch of a dimorphic courtship circuit
Source: Nat Commun. 2019 Jan 11;10:166. doi: 10.1038/s41467-018-08146-1 (PMC6329818; doi:10.1038/s41467-018-08146-1)
Supplement: Supplementary file 6 — Source Data [file 41467_2018_8146_MOESM6_ESM.xlsx]

## Sheet: Fig. 1
Fig. 1c	Anti-Lola-exon29
Fig. 1c	Anti-Tub
Fig. 1e	Anti-HA
Fig. 1e	Anti-Tub
Fig. 1e	Anti-Tub
Fig. 1e	Anti-V5
Fig. 1f	Anti-V5
Fig. 2g	Anti-V5
Fig. 1e	Anti-Tub
Fig. 1f	Anti-Tub
Fig. 2g	Anti-Tub

## Sheet: Fig. 2
Fig. 2a	CBB staining
Fig. 2c	Anti-Lola-exon29
Fig. 2d	Anti-Lola-exon29
Fig. 2c	Anti-Tub
Fig. 2f	Anti-V5
Fig. 2f	Anti-Tub
Fig. 2g	Anti-V5
Fig. 2g	Anti-Tub
	Please refer to the image shown in Fig. 1

## Sheet: Fig. 5
Fig. 5i	Anti-Digoxigenin-AP
Fig. 5j	Anti-Digoxigenin-AP
Fig. 5l	Anti-Digoxigenin-AP
Fig. 5k	Anti-Digoxigenin-AP
Fig. 5m	Anti-Digoxigenin-AP

## Sheet: Fig. 6
Fig. 6g	Anti-Lola-exon29
Fig. 6g	Anti-Tub
Fig. 6h	Anti-Lola-exon29
Fig. 6h	Anti-FruMale
Fig. 6h	Anti-Tub
Fig. 6i	Anti-V5
Fig. 6i	Anti-FruMale
Fig. 6i	Anti-Tub
Fig. 6j	Anti-FruMale
Fig. 6j	Anti-Lola-exon29
Fig. 6j	Anti-Tub
Fig. 6l	Anti-FruMale
Fig. 6l	Anti-Lola-exon29
Fig. 6l	Anti-Tub

## Sheet: Supplementary Fig. 3
Supplementary Fig. 3	Anti-Lola-exon29
Supplementary Fig.3	Anti-Tub

## Sheet: Supplementary Fig. 5
Supplementary Fig. 5c	Ethydium bromide staining

## Sheet: Supplementary Fig. 6
Supplementary Fig. 6	Anti-LolaCOM
Supplementary Fig. 6	Anti-Lola-exon29
Supplementary Fig. 6	Anti-Tub

## Sheet: Supplementary Fig. 7
Supplementary Fig. 7	Anti-HA
Supplementary Fig. 7	Anti-Tub
Supplementary Fig. 7	Anti-V5
Supplementary Fig. 7	Anti-Tub

## Sheet: Supplementary Fig. 8
Supplementary Fig. 8	Anti-Ub-K48

## Sheet: Supplementary Fig. 13
Supplementary Fig. 13	Anti-V5
Supplementary Fig. 13	Anti-FruMale
Supplementary Fig. 13	Anti-Tub
Supplementary Fig. 13	Anti-V5
Supplementary Fig. 13	Anti-FruMale
Supplementary Fig. 13	Anti-Tub

[truncated: 1 more sheets: Supplementary Fig. 14]
